# Supplementary material for: RPG acts as a central determinant for infectosome formation and cellular polarization during intracellular rhizobial infections
Source: eLife. 2023 Mar 1;12:e80741. doi: 10.7554/eLife.80741 (PMC9991063; doi:10.7554/eLife.80741)
Supplement: Figure 1—source data 2. [file elife-80741-fig1-data2.zip]

Archive with 5 entries (4 files):
- Figure 1 - source data 2/
- Figure 1 - source data 2/.DS_Store
- Figure 1 - source data 2/._.DS_Store
- Figure 1 - source data 2/._Figure 1F - Nodular IT diameter.xlsx
- Figure 1 - source data 2/Figure 1F - Nodular IT diameter.xlsx
