# Supplementary material for: RPG acts as a central determinant for infectosome formation and cellular polarization during intracellular rhizobial infections
Source: eLife. 2023 Mar 1;12:e80741. doi: 10.7554/eLife.80741 (PMC9991063; doi:10.7554/eLife.80741)
Supplement: Figure 5—figure supplement 3—source data 1. [file elife-80741-fig5-figsupp3-data1.zip]

Archive with 3 entries (2 files):
- Figure 5 - figure supplement 3- source data 1/
- Figure 5 - figure supplement 3- source data 1/._Figure 5-figure supplement 3.xlsx
- Figure 5 - figure supplement 3- source data 1/Figure 5-figure supplement 3.xlsx
