# Supplementary material for: RPG acts as a central determinant for infectosome formation and cellular polarization during intracellular rhizobial infections
Source: eLife. 2023 Mar 1;12:e80741. doi: 10.7554/eLife.80741 (PMC9991063; doi:10.7554/eLife.80741)
Supplement: Figure 6—source data 1. [file elife-80741-fig6-data1.zip]

Archive with 5 entries (4 files):
- Figure 6 - source data 1/
- Figure 6 - source data 1/.DS_Store
- Figure 6 - source data 1/._.DS_Store
- Figure 6 - source data 1/._Figure 6B - tip-to-N distance.xlsx
- Figure 6 - source data 1/Figure 6B - tip-to-N distance.xlsx
